# Supplementary material for: Enzyme Is the Name—Adapter Is the Game
Source: Cells. 2024 Jul 25;13(15):1249. doi: 10.3390/cells13151249 (PMC11311582; doi:10.3390/cells13151249)
Supplement: Supplementary file 1 [file cells-13-01249-s001.zip]

Archive with 1 entries (1 files):
- Table S1. Abbreviations.pdf
